# Supplementary material for: Effects of a Community-Based Behavioral Intervention with a Traditional Atlantic Diet on Cardiometabolic Risk Markers: A Cluster Randomized Controlled Trial (“The GALIAT Study”)
Source: Nutrients. 2021 Apr 7;13(4):1211. doi: 10.3390/nu13041211 (PMC8067574; doi:10.3390/nu13041211)
Supplement: Supplementary file 1 [file nutrients-13-01211-s001.zip]

Archive with 6 entries (6 files):
- Supplementary Table S1 .pdf
- __MACOSX/._Supplementary Table S1 .pdf
- Supplementary Table S2.pdf
- __MACOSX/._Supplementary Table S2.pdf
- Supplementary Table S3 .pdf
- __MACOSX/._Supplementary Table S3 .pdf
